# Supplementary material for: Harnessing omics to decode the mechanisms of symbiotic nitrogen fixation
Source: aBIOTECH. 2025 Mar 26;6(4):602–17. doi: 10.1007/s42994-025-00208-5 (PMC12647432; doi:10.1007/s42994-025-00208-5)
Supplement: Supplementary file 1 — Supplementary file1 (XLSX 12 KB) [file 42994_2025_208_MOESM1_ESM.xlsx]

## Sheet: Sheet1
Supplementary Table 1 | List of nodulating species within the NFC with assembled genomes. *NGS: Next Generation Sequencing (Second-Generation Sequencing) *TGS: Third Generation Sequencing
Order	Species	Contig N50 (Mb)	Sequencing Generation*	Source
Fabales	Acacia pycnantha	0.96	TGS	(McLay et al. 2022)
	Aeschynomene evenia	0.05	TGS	(Quilbé et al. 2021)
	Albizia julibrissin	43.1	TGS	(Chen et al. 2024)
	Arachis cardenasii	0.281	TGS	(Bertioli et al. 2021)
	Arachis duranensis	0.022	TGS	(Bertioli et al. 2016)
	Arachis hypogaea cv	0.697	TGS	(Bertioli et al. 2019)
	A. hypogaea var. Shitouqi	1.51	TGS	(Zhuang et al. 2019)
	Arachis ipaensis	0.023	NGS	(Bertioli et al. 2016)
	Cajanus cajan	0.021	NGS	(Varshney et al. 2011)
	Cercis canadensis	11.46	TGS	(Lee et al. 2024)
	Chamaecrista fasciculata	0.01	NGS	(Griesmann et al. 2018)
	Cicer arietinum	0.023	NGS	(Varshney et al. 2013)
	Cicer reticulatum	0.217	NGS	(Varshney et al. 2021)
	Dalbergia odorifera	5.92	TGS	(Hong et al. 2020)
	Faidherbia albida	0.042	NGS	(Chang et al. 2019)
	Glycine max	27.16	TGS	(Zhang et al. 2024a)
	Glycine soja	3.3	TGS	(Xie et al. 2019)
	Glycyrrhiza uralensis	0.007	NGS	(Mochida et al. 2017)
	Lablab purpureus	0.032	NGS	(Chang et al. 2019)
	Lens culinaris	1.3	TGS	(Ramsay et al. 2021)
	Lens ervoides	4.7	TGS	(Ramsay et al. 2021)
	Lotus japonicus	0.807	TGS	(Kamal et al. 2020)
	Lupinus albus	8.9	TGS	(Hufnagel et al. 2020)
	Lupinus angustifolius	30.7	TGS	(Garg et al. 2022)
	Medicago truncatula	1.99	TGS	(Pecrix et al. 2018)
	Mimosa pudica	13.1	TGS	(Libourel et al. 2023)
	Phaseolus vulgaris L.	1.89	NGS	(Goodstein et al. 2012)
	Pisum sativum	0.038	NGS	(Kreplak et al. 2019)
	Robinia pseudoacacia	59.9	NGS	(Wang et al. 2023)
	Sophora japonica	31.32	TGS	(Lei et al. 2022)
	Trifolium pratense	0.023	NGS	(De Vega et al. 2015)
	Trifolium subterraneum	0.288	NGS	(Hirakawa et al. 2016)
	Vicia villosa	0.605	TGS	(Fuller et al. 2023)
	Vigna radiata	0.03	NGS	(Sakai et al. 2015)
	Vigna unguiculata	10.91	TGS	(Lonardi et al. 2019)
Rosales	Discaria trinervis	0.03	NGS	(Griesmann et al. 2018)
	Dryas drummondii	0.04	NGS	(Griesmann et al. 2018)
	Elaeagnus moorcroftii	28.21	TGS	(Fu et al. 2022)
	Hippophae rhamnoides	3.46	TGS	(Wu et al. 2022)
	Parasponia andersonii	0.71	NGS	(van Velzen et al. 2018)
Fagales	Alnus glutinosa	0.01	NGS	(Griesmann et al. 2018)
	Casuarina equisetifolia	5.39	TGS	(Zhang et al. 2023b)
	Casuarina glauca	0.04	NGS	(Griesmann et al. 2018)
	Myrica rubra	0.069	NGS	(Ren et al. 2019)
Cucurbitales	Datisca glomerata	0.09	NGS	(Griesmann et al. 2018)
